# Supplementary material for: Memory of social experience affects female fecundity via perception of fly deposits
Source: BMC Biol. 2022 Oct 31;20:244. doi: 10.1186/s12915-022-01438-5 (PMC9620669; doi:10.1186/s12915-022-01438-5)
Supplement: Supplementary file 2 — Additional file 2. Raw data. [file 12915_2022_1438_MOESM2_ESM.xlsx]

## Sheet: readme
All raw data used in the statistical analyses for our manuscript can be found on separate tabs of this xlsx file. This sheet is a guide to the header names and content of each table.
Guide to table headers:
vial_id	unique identifier used to track females in each experiment
treatment/social_treatment	the social environment experienced by females prior to mating. Isolated = 1 female per vial, group = 4 females per vial.
mated	indicates whether the female mated within the 90 minute time window or not. 1 = mated, 0 = did not mate.
pmeggs	number of post-mating eggs laid by the focal female in the 24h period following a single mating.
timepoint	number of hours the females were in the different social environments before mating
vial_setup	control vials were standard SYA vials. Divided vials had a sheet of perforated acetate placed veritcally down the centre of the vial, creating two chambers
vision_treatment	control treatment was dahomey females, kept in normal light conditions. Dark treatment was dahomey females, kept in darkness during social expsoure. White treatment was white mutant females.
line	control lines are dahomey females; antennaless lines are dahomey females with antenna surgically removed; Orco1 lines are females of the Orco1 mutant strain, backcrossed into Dahomey.
virgin_egg1	number of virgin eggs laid by the focal female on day 1 of social exposure
virgin_egg2	number of virgin eggs laid by the focal female on day 2 of social exposure
virgin_egg3	number of virgin eggs laid by the focal female on day 3 of social exposure
total_virgin_eggs	number of virgin eggs laid by the focal female across all 3 days of social exposure
vegg_pheno	"layer" females laid at least one egg across the entire social exposure period; "retainer" females laid 0 eggs across that period.
experiment code	unique shorthand identifier for each experiment (as referred to in supplementary file 1)
experiment	name of experiment
latency	time taken for female to start mating once exposed to a male, in minutes.
duration	mating duration, in minutes
time	mating latency time for latency "survival" analysis, with censor at 90 minutes for those females who did not mate.
Missing data points (due to lost flies, dead flies, observer error, recording error etc) are indicated by NA.
Table 1: heterospecific. Dataset for experiment titled "Female fecundity responses to variation in the social environment and effect of exposure to con- vs hetero-specific females" in main manuscript
Table 2: length of exposure. Dataset for experiment titled "Effect of length of social exposure period on post-mating fecundity" in main manuscript
Table 3a and 3b: eggless, and spiked eggs. Datasets for experiment titled "Investigation of whether exposure to eggs or to female deposits in the absence of eggs are required for social exposure effects on post-mating fecundity" in main manuscript
Table 4a, 4b, 4c and 4d: tactile, visual, olfactory - antenna, olfactory - orco. Datasets for experiment titled "Investigation of the sensory pathways required to detect cues of social exposure effects on post-mating fecundity" in main manuscript
Table 5: virgin eggs. Dataset for experiment titled "Effect of social environment on virgin egg retention" in main manuscript
Table 6: latency duration. Dataset for experiment titled "Effect of social environment on mating latency and duration" in main manuscript, with detailed results and figures in the supplementary information

## Sheet: (1) heterospecific
vial_id	treatment	mated	pmeggs
A1	isolation	1	48
A2	isolation	1	60
A3	isolation	1	17
A4	isolation	1	29
A5	isolation	1	17
A6	isolation	1	62
A7	isolation	1	41
A8	isolation	1	39
A9	isolation	1	0
A10	isolation	1	28
A11	isolation	1	47
A12	isolation	1	26
A13	isolation	1	14
A14	isolation	1	60
A15	isolation	1	18
A16	isolation	1	51
A17	isolation	1	19
A18	isolation	1	18
A19	isolation	1	47
A20	isolation	1	NA
A21	isolation	1	25
A22	isolation	1	53
A23	isolation	1	37
A24	isolation	1	57
A25	isolation	1	43
A26	isolation	1	38
A27	isolation	1	26
A28	isolation	1	36
A29	isolation	1	13
A30	isolation	1	33
A31	isolation	1	44
A32	isolation	1	23
A33	isolation	1	47
A34	isolation	1	25
A35	isolation	1	22
A36	isolation	1	68
A37	isolation	1	42
A38	isolation	1	43
A39	isolation	1	31
A40	isolation	1	14
A41	isolation	1	48
A42	isolation	NA	NA
A43	isolation	1	27
A44	isolation	1	50
A45	isolation	1	56
A46	isolation	1	40
A47	isolation	NA	NA
A48	isolation	1	32
A49	isolation	0	NA
A50	isolation	1	44
M51	melanogaster	1	25
M52	melanogaster	1	19
M53	melanogaster	1	37
M54	melanogaster	1	26
M55	melanogaster	1	23
M56	melanogaster	NA	NA
M57	melanogaster	NA	NA
M58	melanogaster	NA	NA
M59	melanogaster	NA	NA
M60	melanogaster	NA	NA
M61	melanogaster	1	31
M62	melanogaster	1	25
M63	melanogaster	1	22
M64	melanogaster	1	16
M65	melanogaster	1	24
M66	melanogaster	1	58
M67	melanogaster	1	37
M68	melanogaster	0	NA
M69	melanogaster	1	0
M70	melanogaster	1	35
M71	melanogaster	1	27
M72	melanogaster	1	41
M73	melanogaster	1	18
M74	melanogaster	0	NA
M75	melanogaster	1	30
M76	melanogaster	1	19
M77	melanogaster	1	35
M78	melanogaster	1	25
M79	melanogaster	1	28
M80	melanogaster	1	24
M81	melanogaster	1	19
M82	melanogaster	1	28
M83	melanogaster	1	57
M84	melanogaster	1	34
M85	melanogaster	1	16
M86	melanogaster	1	46
M87	melanogaster	0	NA
M88	melanogaster	1	17
M89	melanogaster	1	17
M90	melanogaster	1	52
M91	melanogaster	1	44
M92	melanogaster	1	36
M93	melanogaster	1	49
M94	melanogaster	NA	NA
M95	melanogaster	1	23
M96	melanogaster	1	59
M97	melanogaster	1	18
M98	melanogaster	0	NA
M99	melanogaster	1	24
M100	melanogaster	1	13
Y101	yakuba	1	18
Y102	yakuba	1	0
Y103	yakuba	1	24
Y104	yakuba	1	12
Y105	yakuba	1	35
Y106	yakuba	1	24
Y107	yakuba	1	15
Y108	yakuba	1	22
Y109	yakuba	1	23
Y110	yakuba	1	7
Y111	yakuba	1	53
Y112	yakuba	1	31
Y113	yakuba	1	13
Y114	yakuba	1	14
Y115	yakuba	1	1
Y116	yakuba	0	NA
Y117	yakuba	1	50
Y118	yakuba	1	0
Y119	yakuba	1	38
Y120	yakuba	1	19
Y121	yakuba	1	26
Y122	yakuba	1	12
Y123	yakuba	1	0
Y124	yakuba	1	34
Y125	yakuba	1	46
Y126	yakuba	1	19
Y127	yakuba	1	22
Y128	yakuba	1	18
Y129	yakuba	1	29
Y130	yakuba	1	16
Y131	yakuba	1	14
Y132	yakuba	1	26
Y133	yakuba	1	33
Y134	yakuba	1	20
Y135	yakuba	NA	NA
Y136	yakuba	1	31
Y137	yakuba	1	44
Y138	yakuba	1	24
Y139	yakuba	1	15
Y140	yakuba	1	19
Y141	yakuba	1	47
Y142	yakuba	1	47
Y143	yakuba	1	30
Y144	yakuba	1	24
Y145	yakuba	1	30
Y146	yakuba	1	12
Y147	yakuba	1	15
Y148	yakuba	1	15
Y149	yakuba	NA	NA
Y150	yakuba	NA	NA
S151	simulans	1	40
S152	simulans	1	35
S153	simulans	1	37
S154	simulans	1	13
S155	simulans	1	16
S156	simulans	1	20
S157	simulans	1	32
S158	simulans	NA	NA
S159	simulans	1	9
S160	simulans	NA	NA
S161	simulans	1	50
S162	simulans	NA	NA
S163	simulans	NA	NA
S164	simulans	1	28
S165	simulans	1	31
S166	simulans	1	21
S167	simulans	1	47
S168	simulans	NA	NA
S169	simulans	NA	NA
S170	simulans	NA	NA
S171	simulans	NA	NA
S172	simulans	1	19
S173	simulans	NA	NA
S174	simulans	1	17
S175	simulans	NA	NA
S176	simulans	NA	NA
S177	simulans	NA	NA
S178	simulans	NA	NA
S179	simulans	NA	NA
S180	simulans	1	16
S181	simulans	NA	NA
S182	simulans	1	27
S183	simulans	1	40
S184	simulans	1	29
S185	simulans	1	21
S186	simulans	1	0
S187	simulans	1	14
S188	simulans	1	12
S189	simulans	1	33
S190	simulans	1	9
S191	simulans	1	64
S192	simulans	NA	NA
S193	simulans	1	54
S194	simulans	1	39
S195	simulans	1	19
S196	simulans	1	38
S197	simulans	1	20
S198	simulans	1	58
S199	simulans	NA	NA
S200	simulans	NA	NA

## Sheet: (2) length of exposure
vial_id	treatment	timepoint	mated	pmeggs
1	isolation	2	0	NA
2	isolation	2	1	27
3	isolation	2	1	20
4	isolation	2	1	51
5	isolation	2	1	45
6	isolation	2	1	25
7	isolation	2	1	6
8	isolation	2	1	15
9	isolation	2	1	16
10	isolation	2	1	19
11	isolation	2	1	44
12	isolation	2	1	0
13	isolation	2	1	31
14	isolation	2	0	NA
15	isolation	2	1	44
16	isolation	2	1	48
17	isolation	2	1	15
18	isolation	2	1	35
19	isolation	2	0	NA
20	isolation	2	1	52
21	isolation	2	NA	NA
22	isolation	2	1	66
23	isolation	2	1	36
24	isolation	2	1	17
25	isolation	2	1	17
26	isolation	2	1	37
27	isolation	2	1	24
28	isolation	2	1	19
29	isolation	2	1	42
30	isolation	2	1	16
31	isolation	2	1	0
32	isolation	2	1	33
33	isolation	2	1	18
34	isolation	2	1	23
35	isolation	2	1	32
36	isolation	2	0	NA
37	isolation	2	1	14
38	isolation	2	1	30
39	isolation	2	1	29
40	isolation	2	1	32
41	isolation	2	1	34
42	isolation	2	0	NA
43	isolation	2	1	41
44	isolation	2	1	29
45	isolation	2	1	0
46	isolation	2	1	36
47	isolation	2	1	63
48	isolation	2	0	NA
49	isolation	2	1	34
50	isolation	2	1	23
51	group	2	1	57
52	group	2	1	21
53	group	2	1	73
54	group	2	1	14
55	group	2	0	NA
56	group	2	1	25
57	group	2	1	28
58	group	2	1	25
59	group	2	1	0
60	group	2	1	23
61	group	2	1	39
62	group	2	1	39
63	group	2	1	55
64	group	2	1	51
65	group	2	1	46
66	group	2	1	17
67	group	2	0	NA
68	group	2	NA	NA
69	group	2	1	24
70	group	2	1	21
71	group	2	1	47
72	group	2	1	16
73	group	2	1	44
74	group	2	1	48
75	group	2	1	25
76	group	2	1	28
77	group	2	1	43
78	group	2	1	27
79	group	2	1	13
80	group	2	1	43
81	group	2	1	30
82	group	2	1	42
83	group	2	1	38
84	group	2	1	44
85	group	2	1	23
86	group	2	1	0
87	group	2	1	0
88	group	2	1	35
89	group	2	1	45
90	group	2	1	24
91	group	2	1	32
92	group	2	1	46
93	group	2	1	28
94	group	2	1	52
95	group	2	1	51
96	group	2	1	8
97	group	2	1	16
98	group	2	1	33
99	group	2	0	NA
100	group	2	1	23
101	isolation	4	1	68
102	isolation	4	1	68
103	isolation	4	1	19
104	isolation	4	0	NA
105	isolation	4	1	22
106	isolation	4	0	NA
107	isolation	4	1	14
108	isolation	4	1	12
109	isolation	4	1	33
110	isolation	4	1	40
111	isolation	4	1	28
112	isolation	4	1	23
113	isolation	4	1	27
114	isolation	4	1	53
115	isolation	4	1	34
116	isolation	4	1	16
117	isolation	4	1	29
118	isolation	4	1	41
119	isolation	4	1	29
120	isolation	4	1	32
121	isolation	4	NA	NA
122	isolation	4	1	34
123	isolation	4	1	24
124	isolation	4	1	22
125	isolation	4	1	35
126	isolation	4	1	13
127	isolation	4	1	32
128	isolation	4	NA	NA
129	isolation	4	1	13
130	isolation	4	1	16
131	isolation	4	1	26
132	isolation	4	1	18
133	isolation	4	1	16
134	isolation	4	1	57
135	isolation	4	1	23
136	isolation	4	1	50
137	isolation	4	1	17
138	isolation	4	NA	NA
139	isolation	4	1	13
140	isolation	4	1	25
141	isolation	4	1	22
142	isolation	4	1	42
143	isolation	4	1	38
144	isolation	4	1	23
145	isolation	4	1	41
146	isolation	4	1	33
147	isolation	4	1	26
148	isolation	4	1	42
149	isolation	4	1	14
150	isolation	4	NA	NA
151	group	4	1	39
152	group	4	1	64
153	group	4	0	NA
154	group	4	0	NA
155	group	4	0	NA
156	group	4	1	21
157	group	4	1	26
158	group	4	1	17
159	group	4	1	63
160	group	4	1	2
161	group	4	1	20
162	group	4	1	37
163	group	4	1	32
164	group	4	1	25
165	group	4	1	27
166	group	4	1	27
167	group	4	1	34
168	group	4	1	27
169	group	4	1	47
170	group	4	1	46
171	group	4	1	7
172	group	4	1	48
173	group	4	1	11
174	group	4	1	10
175	group	4	1	36
176	group	4	1	20
177	group	4	1	17
178	group	4	0	NA
179	group	4	1	50
180	group	4	1	39
181	group	4	1	36
182	group	4	1	0
183	group	4	1	32
184	group	4	1	22
185	group	4	1	23
186	group	4	1	30
187	group	4	1	46
188	group	4	1	49
189	group	4	1	21
190	group	4	0	NA
191	group	4	1	31
192	group	4	1	61
193	group	4	1	12
194	group	4	1	27
195	group	4	1	24
196	group	4	1	48
197	group	4	1	32
198	group	4	1	21
199	group	4	1	18
200	group	4	0	NA
201	isolation	8	1	12
202	isolation	8	0	NA
203	isolation	8	0	NA
204	isolation	8	1	43
205	isolation	8	1	29
206	isolation	8	1	32
207	isolation	8	NA	NA
208	isolation	8	NA	NA
209	isolation	8	1	29
210	isolation	8	1	23
211	isolation	8	1	17
212	isolation	8	NA	NA
213	isolation	8	1	34
214	isolation	8	1	60
215	isolation	8	1	1
216	isolation	8	1	39
217	isolation	8	1	55
218	isolation	8	NA	NA
219	isolation	8	1	17
220	isolation	8	1	43
221	isolation	8	0	NA
222	isolation	8	NA	NA
223	isolation	8	1	25
224	isolation	8	1	41
225	isolation	8	0	NA
226	isolation	8	1	38
227	isolation	8	1	25
228	isolation	8	NA	NA
229	isolation	8	1	0
230	isolation	8	0	NA
231	isolation	8	1	58
232	isolation	8	NA	NA
233	isolation	8	1	39
234	isolation	8	1	34
235	isolation	8	1	52
236	isolation	8	1	50
237	isolation	8	1	32
238	isolation	8	NA	NA
239	isolation	8	1	62
240	isolation	8	1	12
241	isolation	8	1	7
242	isolation	8	1	19
243	isolation	8	1	51
244	isolation	8	NA	NA
245	isolation	8	1	31
246	isolation	8	1	64
247	isolation	8	1	57
248	isolation	8	NA	NA
249	isolation	8	1	32
250	isolation	8	1	32
251	group	8	1	28
252	group	8	1	25
253	group	8	1	27
254	group	8	1	26
255	group	8	1	39
256	group	8	1	32
257	group	8	1	31
258	group	8	1	35
259	group	8	1	22
260	group	8	1	33
261	group	8	1	9
262	group	8	1	35
263	group	8	1	18
264	group	8	0	NA
265	group	8	1	35
266	group	8	0	NA
267	group	8	1	31
268	group	8	1	52
269	group	8	0	NA
270	group	8	1	39
271	group	8	1	37
272	group	8	1	37
273	group	8	1	29
274	group	8	1	30
275	group	8	1	42
276	group	8	NA	NA
277	group	8	1	45
278	group	8	1	21
279	group	8	1	31
280	group	8	1	15
281	group	8	0	NA
282	group	8	1	17
283	group	8	1	17
284	group	8	1	31
285	group	8	1	38
286	group	8	1	41
287	group	8	0	NA
288	group	8	1	31
289	group	8	1	16
290	group	8	1	50
291	group	8	1	23
292	group	8	1	31
293	group	8	1	20
294	group	8	1	37
295	group	8	1	25
296	group	8	1	39
297	group	8	0	NA
298	group	8	0	NA
299	group	8	1	28
300	group	8	1	40
1	isolation	24	1	16
2	isolation	24	1	32
3	isolation	24	1	15
4	isolation	24	1	24
5	isolation	24	1	29
6	isolation	24	1	38
7	isolation	24	0	NA
8	isolation	24	1	25
9	isolation	24	1	75
10	isolation	24	1	31
11	isolation	24	1	62
12	isolation	24	1	69
13	isolation	24	1	51
14	isolation	24	1	44
15	isolation	24	1	41
16	isolation	24	1	58
17	isolation	24	1	4
18	isolation	24	1	0
19	isolation	24	1	42
20	isolation	24	1	20
21	isolation	24	1	32
22	isolation	24	1	50
23	isolation	24	1	14
24	isolation	24	1	49
25	isolation	24	1	55
26	isolation	24	1	49
27	isolation	24	1	35
28	isolation	24	1	44
29	isolation	24	1	39
30	isolation	24	1	31
31	isolation	24	1	41
32	isolation	24	1	37
33	isolation	24	1	58
34	isolation	24	1	31
35	isolation	24	1	40
36	isolation	24	1	21
37	isolation	24	0	NA
38	isolation	24	1	18
39	isolation	24	1	65
40	isolation	24	1	33
41	isolation	24	1	12
42	isolation	24	1	63
43	isolation	24	0	NA
44	isolation	24	1	56
45	isolation	24	1	0
46	isolation	24	1	54
47	isolation	24	1	75
48	isolation	24	1	67
49	isolation	24	1	44
50	isolation	24	1	70
51	isolation	24	1	49
52	isolation	24	1	73
53	isolation	24	1	66
54	isolation	24	1	51
55	isolation	24	1	40
56	isolation	24	1	0
57	isolation	24	1	55
58	isolation	24	1	0
59	isolation	24	1	0
60	isolation	24	1	39
61	isolation	24	1	53
62	group	24	1	36
63	group	24	1	66
64	group	24	1	55
65	group	24	1	59
66	group	24	1	10
67	group	24	1	37
68	group	24	1	44
69	group	24	NA	NA
70	group	24	1	44
71	group	24	1	48
72	group	24	1	49
73	group	24	1	27
74	group	24	1	30
75	group	24	1	26
76	group	24	1	66
77	group	24	1	16
78	group	24	1	32
79	group	24	0	NA
80	group	24	1	49
81	group	24	1	50
82	group	24	1	19
83	group	24	1	0
84	group	24	1	43
85	group	24	NA	NA
86	group	24	1	37
87	group	24	1	57
88	group	24	1	49
89	group	24	1	57
90	group	24	1	37
91	group	24	1	38
92	group	24	1	61
93	group	24	1	0
94	group	24	1	67
95	group	24	1	19
96	group	24	1	29
97	group	24	1	51
98	group	24	1	32
99	group	24	1	39
100	group	24	1	51
101	group	24	1	33
102	group	24	1	43
103	group	24	1	61
104	group	24	1	0
105	group	24	1	30
106	group	24	1	1
107	group	24	1	29
108	group	24	1	44
109	group	24	1	0
110	group	24	1	56
111	group	24	1	0
112	group	24	1	19
113	group	24	1	54
114	group	24	1	53
115	group	24	1	68
116	group	24	1	31
117	group	24	1	28
118	group	24	1	19
119	group	24	1	23
120	group	24	1	27
121	group	24	1	46
122	group	24	1	54
123	group	24	1	57
124	isolation	48	1	48
125	isolation	48	1	40
126	isolation	48	1	17
127	isolation	48	1	36
128	isolation	48	1	37
129	isolation	48	1	49
130	isolation	48	1	34
131	isolation	48	1	34
132	isolation	48	1	0
133	isolation	48	0	NA
134	isolation	48	1	68
135	isolation	48	1	61
136	isolation	48	1	23
137	isolation	48	1	49
138	isolation	48	1	37
139	isolation	48	1	65
140	isolation	48	1	49
141	isolation	48	1	22
142	isolation	48	1	67
143	isolation	48	1	10
144	isolation	48	1	53
145	isolation	48	1	28
146	isolation	48	1	35
147	isolation	48	1	0
148	isolation	48	1	27
149	isolation	48	1	57
150	isolation	48	1	60
151	isolation	48	1	26
152	isolation	48	1	28
153	isolation	48	1	29
154	isolation	48	1	37
155	isolation	48	1	48
156	isolation	48	1	59
157	isolation	48	1	29
158	isolation	48	1	0
159	isolation	48	1	32
160	isolation	48	1	27
161	isolation	48	NA	NA
162	isolation	48	0	NA
163	isolation	48	1	35
164	isolation	48	1	29
165	isolation	48	1	39
166	isolation	48	1	0
167	isolation	48	1	31
168	isolation	48	1	81
169	isolation	48	1	62
170	isolation	48	1	37
171	isolation	48	1	49
172	isolation	48	1	66
173	isolation	48	1	17
174	isolation	48	1	13
175	isolation	48	1	71
176	isolation	48	1	32
177	isolation	48	0	NA
178	isolation	48	1	23
179	isolation	48	1	69
180	isolation	48	1	25
181	isolation	48	1	45
182	isolation	48	1	58
183	isolation	48	1	42
184	isolation	48	1	48
185	isolation	48	NA	NA
186	group	48	1	11
187	group	48	1	43
188	group	48	1	35
189	group	48	1	51
190	group	48	1	26
191	group	48	1	58
192	group	48	1	51
193	group	48	1	38
194	group	48	1	37
195	group	48	1	45
196	group	48	1	65
197	group	48	1	51
198	group	48	1	14
199	group	48	1	34
200	group	48	1	37
201	group	48	1	35
202	group	48	1	27
203	group	48	1	22
204	group	48	1	36
205	group	48	1	28
206	group	48	1	35
207	group	48	1	32
208	group	48	1	16
209	group	48	1	15
210	group	48	1	38
211	group	48	1	25
212	group	48	1	29
213	group	48	1	15
214	group	48	1	31
215	group	48	1	39
216	group	48	0	NA
217	group	48	1	52
218	group	48	1	16
219	group	48	1	37
220	group	48	1	41
221	group	48	1	48
222	group	48	1	22
223	group	48	1	35
224	group	48	1	17
225	group	48	1	31
226	group	48	1	47
227	group	48	1	44
228	group	48	1	29
229	group	48	1	26
230	group	48	1	53
231	group	48	1	26
232	group	48	1	21
233	group	48	1	30
234	group	48	1	19
235	group	48	1	25
236	group	48	1	13
237	group	48	1	21
238	group	48	1	30
239	group	48	1	26
240	group	48	1	30
241	group	48	1	25
242	group	48	1	29
243	group	48	NA	NA
244	group	48	1	57
245	group	48	NA	NA
246	group	48	1	43
247	group	48	1	30
248	group	48	1	27
249	group	48	0	NA
250	isolation	72	1	21
251	isolation	72	1	57
252	isolation	72	1	17
253	isolation	72	1	15
254	isolation	72	1	68
255	isolation	72	1	13
256	isolation	72	1	61
257	isolation	72	1	53
258	isolation	72	1	60
259	isolation	72	1	19
260	isolation	72	1	42
261	isolation	72	1	22
262	isolation	72	1	39
263	isolation	72	1	32
264	isolation	72	1	65
265	isolation	72	1	34
266	isolation	72	1	19
267	isolation	72	1	15
268	isolation	72	1	52
269	isolation	72	1	0
270	isolation	72	1	63
271	isolation	72	1	58
272	isolation	72	1	24
273	isolation	72	1	31
274	isolation	72	1	67
275	isolation	72	1	19
276	isolation	72	1	27
277	isolation	72	1	19
278	isolation	72	1	66
279	isolation	72	1	23
280	isolation	72	1	51
281	isolation	72	1	32
282	isolation	72	1	37
283	isolation	72	1	0
284	isolation	72	1	NA
285	isolation	72	NA	NA
286	isolation	72	1	46
287	isolation	72	1	59
288	isolation	72	1	67
289	isolation	72	1	24
290	isolation	72	1	46
291	isolation	72	1	65
292	isolation	72	1	39
293	isolation	72	1	47
294	isolation	72	1	34
295	isolation	72	1	69
296	isolation	72	1	23
297	isolation	72	1	40
298	isolation	72	1	58
299	isolation	72	1	74
300	isolation	72	1	36
301	isolation	72	1	63
302	isolation	72	1	44
303	isolation	72	1	77
304	isolation	72	1	80
305	isolation	72	1	32
306	isolation	72	1	29
307	isolation	72	1	52
308	isolation	72	1	37
309	isolation	72	1	51
310	isolation	72	1	76
311	isolation	72	1	17
312	group	72	1	31
313	group	72	1	14
314	group	72	1	30
315	group	72	1	33
316	group	72	1	26
317	group	72	1	19
318	group	72	1	8
319	group	72	1	11
320	group	72	1	24
321	group	72	1	26
322	group	72	1	41
323	group	72	1	24
324	group	72	1	27
325	group	72	1	43
326	group	72	1	56
327	group	72	1	39
328	group	72	1	19
329	group	72	1	31
330	group	72	1	47
331	group	72	1	19
332	group	72	1	16
333	group	72	1	16
334	group	72	1	22
335	group	72	1	20
336	group	72	1	37
337	group	72	1	35
338	group	72	1	33
339	group	72	1	29
340	group	72	1	23
341	group	72	1	31
342	group	72	1	14
343	group	72	1	19
344	group	72	1	30
345	group	72	1	22
346	group	72	1	22
347	group	72	1	27
348	group	72	1	27
349	group	72	1	31
350	group	72	1	29
351	group	72	0	NA
352	group	72	1	69
353	group	72	1	12
354	group	72	1	25
355	group	72	1	34
356	group	72	1	11
357	group	72	1	19
358	group	72	1	26
359	group	72	1	26
360	group	72	1	23
361	group	72	1	24
362	group	72	1	50
363	group	72	1	61
364	group	72	1	18
365	group	72	1	27
366	group	72	1	49
367	group	72	1	44
368	group	72	1	32
369	group	72	1	27
370	group	72	1	36
371	group	72	1	14
372	group	72	1	20
373	group	72	1	15
374	group	72	1	40
375	group	72	NA	NA

## Sheet: (3a) eggless
vial_id	treatment	mated	pmeggs
1	conditioned	1	28
2	conditioned	1	16
3	conditioned	1	25
4	conditioned	1	18
5	conditioned	1	29
6	conditioned	1	12
7	conditioned	0	NA
8	conditioned	1	28
9	conditioned	1	45
10	conditioned	1	64
11	conditioned	1	25
12	conditioned	1	24
13	conditioned	1	21
14	conditioned	1	37
15	conditioned	1	51
16	conditioned	1	15
17	conditioned	1	9
18	conditioned	1	16
19	conditioned	1	26
20	conditioned	1	29
21	conditioned	1	43
22	conditioned	1	11
23	conditioned	1	27
24	conditioned	NA	NA
25	conditioned	1	24
26	conditioned	1	24
27	conditioned	1	23
28	conditioned	1	39
29	conditioned	1	67
30	conditioned	1	19
31	conditioned	1	22
32	conditioned	1	19
33	conditioned	1	20
34	conditioned	NA	NA
35	conditioned	1	33
36	conditioned	1	24
37	conditioned	1	18
38	conditioned	1	13
39	conditioned	1	46
40	conditioned	1	3
41	conditioned	0	NA
42	conditioned	1	21
43	conditioned	1	10
44	conditioned	1	45
45	conditioned	1	67
46	conditioned	1	9
47	conditioned	1	20
48	conditioned	1	30
49	conditioned	1	27
50	conditioned	1	35
51	isolation	1	38
52	isolation	1	55
53	isolation	0	NA
54	isolation	1	38
55	isolation	1	60
56	isolation	1	52
57	isolation	1	59
58	isolation	1	56
59	isolation	0	NA
60	isolation	1	40
61	isolation	1	68
62	isolation	1	62
63	isolation	0	NA
64	isolation	1	29
65	isolation	0	NA
66	isolation	1	27
67	isolation	1	42
68	isolation	1	30
69	isolation	1	17
70	isolation	0	NA
71	isolation	1	34
72	isolation	1	25
73	isolation	1	26
74	isolation	1	39
75	isolation	1	29
76	isolation	1	19
77	isolation	1	31
78	isolation	1	45
79	isolation	1	17
80	isolation	1	29
81	isolation	1	30
82	isolation	1	0
83	isolation	1	7
84	isolation	0	NA
85	isolation	1	38
86	isolation	1	72
87	isolation	1	57
88	isolation	1	29
89	isolation	1	39
90	isolation	1	40
91	isolation	1	28
92	isolation	1	17
93	isolation	1	31
94	isolation	1	46
95	isolation	1	42
96	isolation	1	31
97	isolation	1	47
98	isolation	1	28
99	isolation	1	42
100	isolation	1	19
101	group	1	12
102	group	1	18
103	group	1	30
104	group	1	52
105	group	NA	NA
106	group	NA	NA
107	group	1	31
108	group	1	29
109	group	1	17
110	group	1	13
111	group	1	34
112	group	0	NA
113	group	1	20
114	group	0	NA
115	group	1	15
116	group	1	13
117	group	0	NA
118	group	1	19
119	group	0	NA
120	group	1	24
121	group	1	23
122	group	0	NA
123	group	1	39
124	group	1	17
125	group	1	0
126	group	1	16
127	group	1	18
128	group	1	13
129	group	1	40
130	group	1	12
131	group	1	28
132	group	1	25
133	group	1	37
134	group	1	21
135	group	1	17
136	group	1	13
137	group	1	25
138	group	NA	NA
139	group	1	28
140	group	0	NA
141	group	1	0
142	group	1	28
143	group	1	15
144	group	1	20
145	group	1	28
146	group	1	NA
147	group	1	15
148	group	1	23
149	group	1	24
150	group	0	NA
151	eggless	0	NA
152	eggless	0	NA
153	eggless	1	21
154	eggless	NA	NA
155	eggless	0	NA
156	eggless	1	38
157	eggless	0	NA
158	eggless	NA	NA
159	eggless	NA	NA
160	eggless	0	NA
161	eggless	1	44
162	eggless	1	46
163	eggless	1	33
164	eggless	1	18
165	eggless	0	NA
166	eggless	1	30
167	eggless	0	NA
168	eggless	1	14
169	eggless	NA	NA
170	eggless	0	NA
171	eggless	1	36
172	eggless	1	9
173	eggless	1	41
174	eggless	1	0
175	eggless	1	32
176	eggless	1	27
177	eggless	1	23
178	eggless	1	62
179	eggless	1	25
180	eggless	1	28
181	eggless	1	34
182	eggless	0	NA
183	eggless	1	61
184	eggless	1	32
185	eggless	1	20
186	eggless	1	33
187	eggless	1	58
188	eggless	1	35
189	eggless	1	0
190	eggless	0	NA
191	eggless	1	33
192	eggless	1	53
193	eggless	1	13
194	eggless	1	12
195	eggless	1	26
196	eggless	0	NA
197	eggless	1	12
198	eggless	1	27
199	eggless	1	25
200	eggless	1	25

## Sheet: (3b) spiked eggs
vial_id	treatment	mated	pmeggs
1	isolation	1	31
2	isolation	1	67
3	isolation	1	24
4	isolation	NA	NA
5	isolation	1	41
6	isolation	1	62
7	isolation	1	32
8	isolation	1	60
9	isolation	1	22
10	isolation	1	36
11	isolation	1	41
12	isolation	1	43
13	isolation	1	52
14	isolation	1	44
15	isolation	1	63
16	isolation	1	71
17	isolation	1	79
18	isolation	1	61
19	isolation	1	61
20	isolation	1	50
21	isolation	1	21
22	isolation	1	45
23	isolation	1	60
24	isolation	1	61
25	isolation	1	25
26	isolation	1	37
27	isolation	1	48
28	isolation	1	48
29	isolation	1	45
30	isolation	1	67
31	isolation	1	49
32	isolation	1	24
33	isolation	1	59
34	isolation	1	45
35	isolation	1	83
36	isolation	1	65
37	isolation	1	34
38	isolation	1	92
39	isolation	1	69
40	isolation	1	78
41	group	1	6
42	group	1	36
43	group	1	25
44	group	1	31
45	group	1	30
46	group	1	53
47	group	1	40
48	group	1	28
49	group	1	43
50	group	1	24
51	group	1	18
52	group	1	54
53	group	1	37
54	group	1	46
55	group	1	21
56	group	1	25
57	group	1	59
58	group	1	43
59	group	1	18
60	group	1	40
61	group	1	25
62	group	1	32
63	group	1	14
64	group	1	28
65	group	1	67
66	group	1	41
67	group	1	27
68	group	1	52
69	group	1	59
70	group	1	34
71	group	1	31
72	group	1	36
73	group	1	27
74	group	1	14
75	group	1	15
76	group	1	52
77	group	1	47
78	group	1	17
79	group	1	50
80	group	NA	NA
81	spiked	1	69
82	spiked	1	82
83	spiked	1	28
84	spiked	1	31
85	spiked	1	19
86	spiked	NA	NA
87	spiked	1	20
88	spiked	NA	NA
89	spiked	NA	NA
90	spiked	1	12
91	spiked	1	16
92	spiked	1	89
93	spiked	1	7
94	spiked	NA	NA
95	spiked	1	64
96	spiked	1	18
97	spiked	1	13
98	spiked	1	20
99	spiked	1	22
100	spiked	NA	NA
101	spiked	1	66
102	spiked	NA	NA
103	spiked	1	14
104	spiked	1	60
105	spiked	1	18
106	spiked	1	66
107	spiked	1	15
108	spiked	1	64
109	spiked	1	47
110	spiked	1	22
111	spiked	1	41
112	spiked	1	76
113	spiked	1	31
114	spiked	1	20
115	spiked	1	12
116	spiked	1	58
117	spiked	1	45
118	spiked	NA	NA
119	spiked	1	32
120	spiked	NA	NA
121	spiked	NA	NA

## Sheet: (4a) tactile
vial_id	social_treatment	vial_setup	mated	pmeggs
1	isolation	control	NA	NA
2	isolation	control	NA	NA
3	isolation	control	1	53
4	isolation	control	1	50
5	isolation	control	NA	NA
6	isolation	control	1	51
7	isolation	control	1	61
8	isolation	control	1	13
9	isolation	control	1	58
10	isolation	control	1	66
11	isolation	control	1	42
12	isolation	control	NA	NA
13	isolation	control	1	62
14	isolation	control	1	24
15	isolation	control	1	38
16	isolation	control	1	57
17	isolation	control	1	72
18	isolation	control	1	64
19	isolation	control	NA	NA
20	isolation	control	1	41
21	isolation	control	1	38
22	isolation	control	1	109
23	isolation	control	1	82
24	isolation	control	1	54
25	isolation	control	1	68
26	isolation	control	1	23
27	isolation	control	1	54
28	isolation	control	1	0
29	isolation	control	1	59
30	isolation	control	1	42
31	isolation	control	NA	NA
32	isolation	control	1	54
33	isolation	control	1	73
34	isolation	control	1	40
35	isolation	control	0	NA
36	isolation	control	1	55
37	isolation	control	1	NA
38	isolation	control	1	0
39	isolation	control	1	57
40	isolation	control	1	63
41	isolation	control	1	40
42	isolation	control	1	31
43	isolation	control	0	NA
44	isolation	control	1	49
45	isolation	control	1	60
46	isolation	control	1	57
47	isolation	control	1	49
48	isolation	control	1	84
49	isolation	control	1	38
50	isolation	control	1	33
51	group	control	1	20
52	group	control	1	28
53	group	control	1	23
54	group	control	1	32
55	group	control	1	43
56	group	control	1	29
57	group	control	1	49
58	group	control	1	46
59	group	control	1	44
60	group	control	1	43
61	group	control	1	29
62	group	control	0	NA
63	group	control	1	36
64	group	control	1	44
65	group	control	NA	NA
66	group	control	1	56
67	group	control	1	55
68	group	control	1	23
69	group	control	1	47
70	group	control	1	62
71	group	control	0	NA
72	group	control	1	48
73	group	control	1	45
74	group	control	1	43
75	group	control	NA	NA
76	group	control	NA	NA
77	group	control	1	41
78	group	control	1	31
79	group	control	1	57
80	group	control	1	40
81	group	control	1	45
82	group	control	1	41
83	group	control	1	0
84	group	control	1	17
85	group	control	1	8
86	group	control	NA	NA
87	group	control	1	50
88	group	control	1	52
89	group	control	1	46
90	group	control	1	42
91	group	control	1	45
92	group	control	1	64
93	group	control	1	56
94	group	control	1	27
95	group	control	1	41
96	group	control	NA	NA
97	group	control	NA	NA
98	group	control	1	0
99	group	control	1	29
100	group	control	1	32
101	isolation	divided	1	29
102	isolation	divided	1	37
103	isolation	divided	1	46
104	isolation	divided	1	34
105	isolation	divided	1	51
106	isolation	divided	1	61
107	isolation	divided	1	49
108	isolation	divided	1	23
109	isolation	divided	1	39
110	isolation	divided	1	0
111	isolation	divided	1	64
112	isolation	divided	1	39
113	isolation	divided	1	24
114	isolation	divided	1	17
115	isolation	divided	1	69
116	isolation	divided	NA	NA
117	isolation	divided	1	58
118	isolation	divided	1	41
119	isolation	divided	1	23
120	isolation	divided	1	43
121	isolation	divided	1	39
122	isolation	divided	1	26
123	isolation	divided	1	34
124	isolation	divided	1	31
125	isolation	divided	1	41
126	isolation	divided	1	49
127	isolation	divided	1	62
128	isolation	divided	1	39
129	isolation	divided	1	59
130	isolation	divided	1	59
131	isolation	divided	1	55
132	isolation	divided	1	43
133	isolation	divided	1	39
134	isolation	divided	1	52
135	isolation	divided	1	41
136	isolation	divided	1	16
137	isolation	divided	1	0
138	isolation	divided	1	33
139	isolation	divided	1	51
140	isolation	divided	1	36
141	isolation	divided	1	30
142	isolation	divided	1	47
143	isolation	divided	1	34
144	isolation	divided	1	54
145	isolation	divided	1	24
146	isolation	divided	NA	NA
147	isolation	divided	1	37
148	isolation	divided	1	48
149	isolation	divided	1	25
150	isolation	divided	1	46
151	group	divided	1	0
152	group	divided	1	34
153	group	divided	NA	NA
154	group	divided	1	55
155	group	divided	1	25
156	group	divided	1	58
157	group	divided	1	59
158	group	divided	NA	NA
159	group	divided	1	22
160	group	divided	1	27
161	group	divided	1	55
162	group	divided	1	39
163	group	divided	1	34
164	group	divided	NA	NA
165	group	divided	1	54
166	group	divided	1	42
167	group	divided	1	13
168	group	divided	1	62
169	group	divided	1	44
170	group	divided	1	41
171	group	divided	1	31
172	group	divided	NA	NA
173	group	divided	0	NA
174	group	divided	NA	NA
175	group	divided	NA	NA
176	group	divided	1	42
177	group	divided	1	4
178	group	divided	1	41
179	group	divided	1	59
180	group	divided	1	49
181	group	divided	NA	NA
182	group	divided	1	30
183	group	divided	NA	NA
184	group	divided	NA	NA
185	group	divided	NA	NA
186	group	divided	1	52
187	group	divided	1	29
188	group	divided	1	42
189	group	divided	1	46
190	group	divided	1	46
191	group	divided	1	41
192	group	divided	1	43
193	group	divided	1	35
194	group	divided	1	16
195	group	divided	1	21
196	group	divided	NA	NA
197	group	divided	1	51
198	group	divided	1	51
199	group	divided	1	53
200	group	divided	1	27

## Sheet: (4b) visual
vial_id	social_treatment	vision_treatment	mated	pmeggs
1	isolation	control	NA	NA
2	isolation	control	NA	NA
3	isolation	control	1	38
4	isolation	control	1	24
5	isolation	control	1	22
6	isolation	control	1	42
7	isolation	control	1	32
8	isolation	control	1	64
9	isolation	control	1	29
10	isolation	control	1	36
11	isolation	control	NA	NA
12	isolation	control	1	40
13	isolation	control	1	28
14	isolation	control	1	54
15	isolation	control	1	43
16	isolation	control	1	61
17	isolation	control	1	33
18	isolation	control	1	39
19	isolation	control	1	22
20	isolation	control	1	23
21	isolation	control	1	57
22	isolation	control	1	37
23	isolation	control	1	50
24	isolation	control	1	57
25	isolation	control	1	25
26	isolation	control	0	NA
27	isolation	control	1	30
28	isolation	control	1	56
29	isolation	control	1	53
30	isolation	control	1	51
31	isolation	control	1	42
32	isolation	control	NA	NA
33	isolation	control	1	37
34	isolation	control	1	43
35	isolation	control	1	43
36	isolation	control	1	69
37	isolation	control	0	NA
38	isolation	control	1	70
39	isolation	control	1	47
40	isolation	control	1	48
41	isolation	control	NA	NA
42	isolation	control	1	78
43	isolation	control	1	72
44	isolation	control	1	31
45	isolation	control	1	49
46	isolation	control	1	19
47	isolation	control	1	57
48	isolation	control	1	34
49	isolation	control	1	35
50	isolation	control	1	46
51	group	control	1	27
52	group	control	1	15
53	group	control	1	35
54	group	control	1	31
55	group	control	1	32
56	group	control	1	39
57	group	control	1	54
58	group	control	1	25
59	group	control	1	59
60	group	control	1	8
61	group	control	NA	NA
62	group	control	1	19
63	group	control	1	51
64	group	control	1	7
65	group	control	1	41
66	group	control	1	35
67	group	control	1	2
68	group	control	1	18
69	group	control	1	17
70	group	control	1	21
71	group	control	NA	NA
72	group	control	1	26
73	group	control	1	33
74	group	control	1	18
75	group	control	1	57
76	group	control	1	26
77	group	control	1	NA
78	group	control	1	22
79	group	control	1	41
80	group	control	NA	NA
81	group	control	0	NA
82	group	control	1	67
83	group	control	1	0
84	group	control	NA	NA
85	group	control	1	27
86	group	control	1	42
87	group	control	0	NA
88	group	control	1	21
89	group	control	1	4
90	group	control	1	30
91	group	control	NA	NA
92	group	control	1	26
93	group	control	1	47
94	group	control	1	33
95	group	control	1	46
96	group	control	1	45
97	group	control	1	29
98	group	control	1	23
99	group	control	1	25
100	group	control	NA	NA
101	isolation	white	1	25
102	isolation	white	1	81
103	isolation	white	1	50
104	isolation	white	NA	NA
105	isolation	white	NA	NA
106	isolation	white	1	49
107	isolation	white	1	54
108	isolation	white	1	45
109	isolation	white	1	93
110	isolation	white	1	84
111	isolation	white	1	64
112	isolation	white	1	42
113	isolation	white	1	39
114	isolation	white	1	30
115	isolation	white	1	81
116	isolation	white	1	30
117	isolation	white	1	62
118	isolation	white	1	47
119	isolation	white	1	47
120	isolation	white	1	46
121	isolation	white	1	44
122	isolation	white	1	46
123	isolation	white	1	97
124	isolation	white	1	65
125	isolation	white	1	40
126	isolation	white	1	75
127	isolation	white	1	30
128	isolation	white	1	57
129	isolation	white	1	62
130	isolation	white	1	46
131	isolation	white	1	48
132	isolation	white	1	71
133	isolation	white	1	33
134	isolation	white	1	83
135	isolation	white	1	37
136	isolation	white	1	49
137	isolation	white	1	37
138	isolation	white	1	30
139	isolation	white	1	91
140	isolation	white	1	45
141	isolation	white	1	79
142	isolation	white	1	89
143	isolation	white	1	58
144	isolation	white	1	40
145	isolation	white	1	35
146	isolation	white	1	55
147	isolation	white	1	102
148	isolation	white	1	97
149	isolation	white	1	53
150	isolation	white	1	40
151	group	white	1	42
152	group	white	1	38
153	group	white	NA	NA
154	group	white	NA	NA
155	group	white	1	58
156	group	white	1	64
157	group	white	1	28
158	group	white	1	46
159	group	white	1	39
160	group	white	1	42
161	group	white	1	52
162	group	white	1	85
163	group	white	1	41
164	group	white	1	59
165	group	white	1	20
166	group	white	1	36
167	group	white	NA	NA
168	group	white	1	51
169	group	white	1	65
170	group	white	NA	NA
171	group	white	1	87
172	group	white	NA	NA
173	group	white	1	66
174	group	white	1	66
175	group	white	1	71
176	group	white	1	70
177	group	white	1	60
178	group	white	1	45
179	group	white	1	23
180	group	white	1	45
181	group	white	0	NA
182	group	white	1	47
183	group	white	1	54
184	group	white	1	67
185	group	white	1	40
186	group	white	1	85
187	group	white	1	76
188	group	white	1	34
189	group	white	1	39
190	group	white	NA	NA
191	group	white	NA	NA
192	group	white	1	54
193	group	white	1	33
194	group	white	NA	NA
195	group	white	1	78
196	group	white	1	41
197	group	white	1	24
198	group	white	1	88
199	group	white	1	85
200	group	white	1	84
201	isolation	dark	NA	NA
202	isolation	dark	1	46
203	isolation	dark	1	50
204	isolation	dark	NA	NA
205	isolation	dark	1	44
206	isolation	dark	1	39
207	isolation	dark	1	47
208	isolation	dark	1	51
209	isolation	dark	NA	NA
210	isolation	dark	NA	NA
211	isolation	dark	1	37
212	isolation	dark	1	NA
213	isolation	dark	1	58
214	isolation	dark	1	56
215	isolation	dark	1	45
216	isolation	dark	1	37
217	isolation	dark	1	87
218	isolation	dark	1	57
219	isolation	dark	1	69
220	isolation	dark	1	39
221	isolation	dark	1	60
222	isolation	dark	1	41
223	isolation	dark	1	50
224	isolation	dark	1	44
225	isolation	dark	1	54
226	isolation	dark	1	48
227	isolation	dark	1	37
228	isolation	dark	1	58
229	isolation	dark	1	63
230	isolation	dark	1	42
231	isolation	dark	1	49
232	isolation	dark	1	73
233	isolation	dark	1	66
234	isolation	dark	1	43
235	isolation	dark	1	75
236	isolation	dark	1	60
237	isolation	dark	NA	NA
238	isolation	dark	1	43
239	isolation	dark	1	73
240	isolation	dark	NA	NA
241	isolation	dark	1	25
242	isolation	dark	1	58
243	isolation	dark	1	23
244	isolation	dark	1	56
245	isolation	dark	1	74
246	isolation	dark	1	33
247	isolation	dark	1	53
248	isolation	dark	1	32
249	isolation	dark	1	47
250	isolation	dark	1	47
251	group	dark	1	10
252	group	dark	1	32
253	group	dark	1	41
254	group	dark	1	60
255	group	dark	1	21
256	group	dark	1	31
257	group	dark	NA	NA
258	group	dark	1	84
259	group	dark	1	79
260	group	dark	1	54
261	group	dark	1	66
262	group	dark	1	36
263	group	dark	1	61
264	group	dark	1	53
265	group	dark	1	27
266	group	dark	1	31
267	group	dark	1	62
268	group	dark	NA	NA
269	group	dark	1	28
270	group	dark	1	55
271	group	dark	1	31
272	group	dark	1	72
273	group	dark	0	NA
274	group	dark	0	NA
275	group	dark	1	41
276	group	dark	1	35
277	group	dark	1	31
278	group	dark	1	39
279	group	dark	1	21
280	group	dark	1	48
281	group	dark	1	2
282	group	dark	1	32
283	group	dark	1	48
284	group	dark	1	32
285	group	dark	1	56
286	group	dark	1	0
287	group	dark	1	32
288	group	dark	1	36
289	group	dark	1	45
290	group	dark	1	24
291	group	dark	1	12
292	group	dark	1	47
293	group	dark	1	41
294	group	dark	0	NA
295	group	dark	1	22
296	group	dark	1	41
297	group	dark	1	34
298	group	dark	1	23
299	group	dark	1	30
300	group	dark	1	38

## Sheet: (4c) olfactory - antenna
vial_id	social_treatment	line	mated	pmeggs
1	isolation	control	1	42
2	isolation	control	1	35
3	isolation	control	NA	NA
4	isolation	control	1	NA
5	isolation	control	NA	NA
6	isolation	control	1	73
7	isolation	control	1	44
8	isolation	control	1	38
9	isolation	control	1	24
10	isolation	control	1	6
11	isolation	control	1	36
12	isolation	control	1	34
13	isolation	control	1	32
14	isolation	control	1	58
15	isolation	control	1	42
16	isolation	control	1	27
17	isolation	control	1	28
18	isolation	control	1	35
19	isolation	control	1	68
20	isolation	control	1	63
21	isolation	control	1	48
22	isolation	control	1	26
23	isolation	control	1	27
24	isolation	control	1	66
25	isolation	control	1	16
26	isolation	control	1	32
27	isolation	control	1	16
28	isolation	control	1	35
29	isolation	control	1	0
30	isolation	control	1	31
31	isolation	control	1	21
32	isolation	control	1	27
33	isolation	control	1	2
34	isolation	control	1	17
35	isolation	control	NA	NA
36	isolation	control	1	48
37	isolation	control	1	56
38	isolation	control	1	35
39	isolation	control	1	47
40	isolation	control	1	61
41	isolation	control	0	NA
42	isolation	control	NA	NA
43	isolation	control	1	18
44	isolation	control	0	NA
45	isolation	control	1	14
46	isolation	control	1	36
47	isolation	control	1	44
48	isolation	control	1	18
49	isolation	control	1	20
50	isolation	control	1	46
51	group	control	1	45
52	group	control	1	29
53	group	control	1	0
54	group	control	1	17
55	group	control	1	16
56	group	control	1	30
57	group	control	1	0
58	group	control	1	19
59	group	control	1	36
60	group	control	1	45
61	group	control	1	0
62	group	control	1	32
63	group	control	1	0
64	group	control	1	20
65	group	control	1	21
66	group	control	0	NA
67	group	control	1	33
68	group	control	1	21
69	group	control	NA	NA
70	group	control	1	27
71	group	control	1	19
72	group	control	1	23
73	group	control	1	9
74	group	control	NA	NA
75	group	control	1	20
76	group	control	1	60
77	group	control	1	40
78	group	control	1	51
79	group	control	1	24
80	group	control	1	68
81	group	control	0	NA
82	group	control	1	13
83	group	control	1	19
84	group	control	0	NA
85	group	control	1	40
86	group	control	1	0
87	group	control	1	40
88	group	control	1	28
89	group	control	1	45
90	group	control	1	17
91	group	control	0	NA
92	group	control	1	29
93	group	control	1	25
94	group	control	1	36
95	group	control	1	18
96	group	control	1	30
97	group	control	NA	NA
98	group	control	1	35
99	group	control	1	75
100	group	control	NA	NA
101	isolation	antennaless	0	NA
102	isolation	antennaless	1	17
103	isolation	antennaless	1	45
104	isolation	antennaless	1	12
105	isolation	antennaless	1	47
106	isolation	antennaless	0	NA
107	isolation	antennaless	1	42
108	isolation	antennaless	0	NA
109	isolation	antennaless	1	42
110	isolation	antennaless	0	NA
111	isolation	antennaless	0	NA
112	isolation	antennaless	1	51
113	isolation	antennaless	1	39
114	isolation	antennaless	1	34
115	isolation	antennaless	1	27
116	isolation	antennaless	0	NA
117	isolation	antennaless	0	NA
118	isolation	antennaless	1	73
119	isolation	antennaless	1	40
120	isolation	antennaless	1	0
121	isolation	antennaless	1	48
122	isolation	antennaless	1	38
123	isolation	antennaless	1	0
124	isolation	antennaless	NA	NA
125	isolation	antennaless	1	0
126	isolation	antennaless	1	0
127	isolation	antennaless	1	57
128	isolation	antennaless	1	53
129	isolation	antennaless	1	2
130	isolation	antennaless	1	67
131	isolation	antennaless	1	55
132	isolation	antennaless	1	34
133	isolation	antennaless	1	60
134	isolation	antennaless	0	NA
135	isolation	antennaless	1	38
136	isolation	antennaless	1	53
137	isolation	antennaless	NA	NA
138	isolation	antennaless	1	64
139	isolation	antennaless	0	NA
140	isolation	antennaless	1	0
141	isolation	antennaless	1	0
142	isolation	antennaless	NA	NA
143	isolation	antennaless	NA	NA
144	isolation	antennaless	1	0
145	isolation	antennaless	1	35
146	isolation	antennaless	1	22
147	isolation	antennaless	0	NA
148	isolation	antennaless	1	64
149	isolation	antennaless	0	NA
150	isolation	antennaless	1	4
201	group	antennaless	0	NA
202	group	antennaless	0	NA
203	group	antennaless	1	0
204	group	antennaless	1	0
205	group	antennaless	0	NA
206	group	antennaless	1	51
207	group	antennaless	1	0
208	group	antennaless	1	0
209	group	antennaless	0	NA
210	group	antennaless	1	50
211	group	antennaless	1	0
212	group	antennaless	0	NA
213	group	antennaless	0	NA
214	group	antennaless	0	NA
215	group	antennaless	0	NA
216	group	antennaless	0	NA
217	group	antennaless	1	19
218	group	antennaless	0	NA
219	group	antennaless	1	47
220	group	antennaless	1	0
221	group	antennaless	0	NA
222	group	antennaless	0	NA
223	group	antennaless	1	16
224	group	antennaless	0	NA
225	group	antennaless	1	26
226	group	antennaless	0	NA
227	group	antennaless	1	1
228	group	antennaless	0	NA
229	group	antennaless	1	43
230	group	antennaless	1	26
231	group	antennaless	1	1
232	group	antennaless	1	36
233	group	antennaless	0	NA
234	group	antennaless	1	0
235	group	antennaless	1	44
236	group	antennaless	1	0
237	group	antennaless	1	34
238	group	antennaless	NA	NA
239	group	antennaless	1	0
240	group	antennaless	0	NA
241	group	antennaless	1	35
242	group	antennaless	1	38
243	group	antennaless	1	23
244	group	antennaless	0	NA
245	group	antennaless	1	51
246	group	antennaless	0	NA
247	group	antennaless	1	0
248	group	antennaless	0	NA
249	group	antennaless	1	20
250	group	antennaless	1	0

## Sheet: (4d) olfactory - Orco
vial_id	social_treatment	line	mated	pmeggs
1	isolation	control	1	43
2	isolation	control	1	54
3	isolation	control	1	28
4	isolation	control	1	47
5	isolation	control	1	27
6	isolation	control	1	76
7	isolation	control	1	47
8	isolation	control	1	23
9	isolation	control	1	30
10	isolation	control	1	38
11	isolation	control	1	65
12	isolation	control	1	74
13	isolation	control	1	33
14	isolation	control	1	23
15	isolation	control	1	59
16	isolation	control	1	3
17	isolation	control	1	47
18	isolation	control	1	67
19	isolation	control	1	38
20	isolation	control	1	46
21	isolation	control	1	33
22	isolation	control	1	51
23	isolation	control	1	53
24	isolation	control	1	38
25	isolation	control	0	NA
26	isolation	control	1	78
27	isolation	control	0	NA
28	isolation	control	1	41
29	isolation	control	1	69
30	isolation	control	1	54
31	isolation	control	1	57
32	isolation	control	1	46
33	isolation	control	1	58
34	isolation	control	1	43
35	isolation	control	1	52
36	isolation	control	1	23
37	isolation	control	1	64
38	isolation	control	1	58
39	isolation	control	1	54
40	isolation	control	1	55
41	isolation	control	1	67
42	isolation	control	1	81
43	isolation	control	1	54
44	isolation	control	1	32
45	isolation	control	1	4
46	isolation	control	1	53
47	isolation	control	1	22
48	isolation	control	1	82
49	isolation	control	1	56
50	isolation	control	1	54
51	group	control	1	47
52	group	control	0	NA
53	group	control	1	29
54	group	control	1	63
55	group	control	0	NA
56	group	control	1	54
57	group	control	1	32
58	group	control	0	NA
59	group	control	1	36
60	group	control	1	23
61	group	control	1	29
62	group	control	1	26
63	group	control	1	63
64	group	control	1	35
65	group	control	1	38
66	group	control	1	34
67	group	control	1	29
68	group	control	1	0
69	group	control	1	30
70	group	control	1	62
71	group	control	1	22
72	group	control	1	39
73	group	control	1	36
74	group	control	1	30
75	group	control	1	47
76	group	control	0	NA
77	group	control	1	67
78	group	control	1	37
79	group	control	1	36
80	group	control	1	85
81	group	control	1	36
82	group	control	1	34
83	group	control	1	38
84	group	control	1	17
85	group	control	1	65
86	group	control	1	28
87	group	control	1	66
88	group	control	1	58
89	group	control	1	31
90	group	control	0	NA
91	group	control	0	NA
92	group	control	1	45
93	group	control	1	33
94	group	control	1	27
95	group	control	1	49
96	group	control	0	NA
97	group	control	1	41
98	group	control	1	52
99	group	control	1	48
100	group	control	1	30
101	isolation	orco1	1	17
102	isolation	orco1	1	26
103	isolation	orco1	1	29
104	isolation	orco1	1	24
105	isolation	orco1	1	36
106	isolation	orco1	1	37
107	isolation	orco1	1	30
108	isolation	orco1	1	25
109	isolation	orco1	0	NA
110	isolation	orco1	1	61
111	isolation	orco1	NA	NA
112	isolation	orco1	0	NA
113	isolation	orco1	1	35
114	isolation	orco1	1	9
115	isolation	orco1	1	22
116	isolation	orco1	1	40
117	isolation	orco1	1	30
118	isolation	orco1	0	NA
119	isolation	orco1	1	31
120	isolation	orco1	0	NA
121	isolation	orco1	1	66
122	isolation	orco1	1	41
123	isolation	orco1	0	NA
124	isolation	orco1	0	NA
125	isolation	orco1	0	NA
126	isolation	orco1	0	NA
127	isolation	orco1	1	42
128	isolation	orco1	1	45
129	isolation	orco1	1	19
130	isolation	orco1	1	15
131	isolation	orco1	1	29
132	isolation	orco1	0	NA
133	isolation	orco1	0	NA
134	isolation	orco1	0	NA
135	isolation	orco1	1	25
136	isolation	orco1	1	60
137	isolation	orco1	1	41
138	isolation	orco1	1	41
139	isolation	orco1	1	49
140	isolation	orco1	1	39
141	isolation	orco1	1	66
142	isolation	orco1	0	NA
143	isolation	orco1	1	30
144	isolation	orco1	0	NA
145	isolation	orco1	NA	NA
146	isolation	orco1	0	NA
147	isolation	orco1	0	NA
148	isolation	orco1	1	48
149	isolation	orco1	NA	NA
150	isolation	orco1	1	50
151	group	orco1	1	29
152	group	orco1	1	41
153	group	orco1	1	31
154	group	orco1	0	NA
155	group	orco1	1	26
156	group	orco1	1	45
157	group	orco1	1	4
158	group	orco1	0	NA
159	group	orco1	1	30
160	group	orco1	1	30
161	group	orco1	0	NA
162	group	orco1	0	NA
163	group	orco1	1	28
164	group	orco1	1	53
165	group	orco1	1	42
166	group	orco1	1	37
167	group	orco1	1	12
168	group	orco1	1	33
169	group	orco1	0	NA
170	group	orco1	1	10
171	group	orco1	1	42
172	group	orco1	0	NA
173	group	orco1	1	19
174	group	orco1	1	0
175	group	orco1	0	NA
176	group	orco1	1	53
177	group	orco1	1	33
178	group	orco1	1	23
179	group	orco1	1	23
180	group	orco1	1	19
181	group	orco1	1	1
182	group	orco1	1	12
183	group	orco1	0	NA
184	group	orco1	1	33
185	group	orco1	1	20
186	group	orco1	1	30
187	group	orco1	1	46
188	group	orco1	1	26
189	group	orco1	1	40
190	group	orco1	1	41
191	group	orco1	1	15
192	group	orco1	0	NA
193	group	orco1	0	NA
194	group	orco1	0	NA
195	group	orco1	1	25
196	group	orco1	1	25
197	group	orco1	1	13
198	group	orco1	1	38
199	group	orco1	1	38
200	group	orco1	NA	NA

## Sheet: (5) Virgin eggs
vial_id	treatment	virgin_egg1	virgin_egg2	virgin_egg3	total_virgin_eggs	vegg_pheno	mated	pmeggs
1	isolation	0	0	0	0	retainer	1	41
2	isolation	0	0	0	0	retainer	1	64
3	isolation	28	0	0	28	layer	1	32
4	isolation	0	0	0	0	retainer	1	48
5	isolation	0	4	0	4	layer	1	57
6	isolation	0	0	0	0	retainer	1	67
7	isolation	0	7	0	7	layer	1	30
8	isolation	1	0	1	2	layer	1	62
9	isolation	0	21	6	27	layer	1	38
10	isolation	5	0	3	8	layer	1	32
11	isolation	0	0	0	0	retainer	1	49
12	isolation	25	17	14	56	layer	1	9
13	isolation	0	0	12	12	layer	1	40
14	isolation	0	0	0	0	retainer	1	54
15	isolation	0	13	0	13	layer	NA	47
16	isolation	0	32	0	32	layer	1	27
17	isolation	14	7	15	36	layer	1	14
18	isolation	0	0	0	0	retainer	1	46
19	isolation	0	0	16	16	layer	1	47
20	isolation	0	12	1	13	layer	1	33
21	isolation	0	0	0	0	retainer	1	45
22	isolation	19	17	0	36	layer	1	17
23	isolation	39	1	15	55	layer	1	29
24	isolation	0	0	2	2	layer	1	44
25	isolation	0	0	0	0	retainer	1	58
26	isolation	0	0	0	0	retainer	1	17
27	isolation	0	0	0	0	retainer	1	50
28	isolation	8	5	0	13	layer	1	21
29	isolation	0	0	0	0	retainer	0	NA
30	isolation	16	0	0	16	layer	1	28
31	isolation	0	0	0	0	retainer	1	58
32	isolation	24	0	0	24	layer	1	34
33	isolation	11	0	0	11	layer	1	36
34	isolation	44	0	0	44	layer	1	31
35	isolation	0	0	1	1	layer	1	31
36	isolation	0	16	12	28	layer	1	22
37	isolation	0	0	0	0	retainer	1	0
38	isolation	0	0	0	0	retainer	1	37
39	isolation	0	0	0	0	retainer	1	49
40	isolation	32	0	0	32	layer	1	49
41	isolation	0	0	0	0	retainer	1	53
42	isolation	39	19	15	73	layer	1	13
43	isolation	0	10	0	10	layer	1	33
44	isolation	29	9	0	38	layer	1	24
45	isolation	0	0	0	0	retainer	0	NA
46	isolation	0	3	0	3	layer	1	21
47	isolation	30	0	11	41	layer	1	42
48	isolation	0	0	0	0	retainer	1	34
49	isolation	0	0	0	0	retainer	1	32
50	isolation	12	NA	NA	NA	layer	NA	NA
51	group	3	4	4	11	layer	1	38
52	group	0	0	NA	NA	layer	NA	NA
53	group	17	3	0	20	layer	1	51
54	group	10	8	13	31	layer	1	15
55	group	15	0	0	15	layer	1	41
56	group	5	4	6	15	layer	1	27
57	group	0	0	0	0	retainer	1	25
58	group	0	17	0	17	layer	1	21
59	group	8	6	8	22	layer	1	14
60	group	14	14	9	37	layer	1	10
61	group	20	0	0	20	layer	1	29
62	group	0	0	0	0	retainer	1	39
63	group	0	7	0	7	layer	1	42
64	group	11	NA	NA	NA	layer	NA	NA
65	group	33	10	13	56	layer	0	NA
66	group	19	6	9	34	layer	1	14
67	group	5	0	0	5	layer	1	43
68	group	10	14	14	38	layer	1	11
69	group	34	15	0	49	layer	NA	33
70	group	13	18	10	41	layer	1	43
71	group	2	0	12	14	layer	1	16
72	group	7	0	0	7	layer	1	31
73	group	0	0	0	0	retainer	1	21
74	group	20	0	10	30	layer	1	25
75	group	0	0	35	35	layer	1	0
76	group	9	8	8	25	layer	NA	NA
77	group	12	0	27	39	layer	1	25
78	group	1	0	8	9	layer	1	18
79	group	0	0	NA	NA	layer	NA	NA
80	group	5	NA	NA	NA	layer	NA	NA
81	group	0	0	NA	NA	layer	NA	NA
82	group	17	0	1	18	layer	1	41
83	group	9	0	0	9	layer	1	14
84	group	15	0	0	15	layer	1	17
85	group	0	9	11	20	layer	1	35
86	group	28	0	0	28	layer	1	33
87	group	39	0	6	45	layer	1	29
88	group	16	0	16	32	layer	1	18
89	group	22	6	16	44	layer	1	16
90	group	23	0	0	23	layer	1	37
91	group	22	3	21	46	layer	1	19
92	group	0	0	10	10	layer	1	38
93	group	24	12	6	42	layer	1	15
94	group	6	0	5	11	layer	1	20
95	group	15	14	NA	NA	layer	NA	NA
96	group	2	1	4	7	layer	1	26
97	group	8	0	8	16	layer	1	41
98	group	0	0	0	0	retainer	1	NA
99	group	17	12	2	31	layer	1	14
100	group	11	0	10	21	layer	1	41

[truncated: 1 more sheets: (6) latency duration]
